# Supplementary material for: Sugar Sweetened and Artificially Sweetened Beverage Consumption and Pancreatic Cancer: A Retrospective Study
Source: Nutrients. 2023 Jan 5;15(2):275. doi: 10.3390/nu15020275 (PMC9866356; doi:10.3390/nu15020275)
Supplement: Supplementary file 1 [file nutrients-15-00275-s001.zip]

Archive with 1 entries (1 files):
- nutrients-2070869-supplementary.pdf
